# Supplementary material for: Screening for abnormal glycosylation in a cohort of adult liver disease patients
Source: J Inherit Metab Dis. 2020 Jul 17;43(6):1310–20. doi: 10.1002/jimd.12273 (PMC7689844; doi:10.1002/jimd.12273)
Supplement: Supplementary file 1 — Table S1 Supporting information [file JIMD-43-1310-s001.xlsx]

## Sheet: Supp. table 2
Gender	Age_at_sample_date	Primary_diagnosis	Cohort	Centre_of_origine	SampleID	Abnormal	TIEF_asialo	TIEF_monosialo	TIEF_disialo	TIEF_trisialo	TIEF_tetrasialo	TIEF_pentasialo	TIEF_hexasialo	TIEF_heptasialo	QTOF_75140	QTOF_77350	QTOF_78815	QTOF_78900	QTOF_78976	QTOF_79062	QTOF_79105	QTOF_79223	QTOF_79266	QTOF_79384	QTOF_79412	QTOF_79556	QTOF_79702	QTOF_80211	QTOF_80357
0	59	3	1	2	108206	1	1.58	0	4.75	11.14	51.15	24.91	6.47	0	#NULL!	#NULL!	#NULL!	#NULL!	#NULL!	#NULL!	#NULL!	#NULL!	#NULL!	#NULL!	#NULL!	#NULL!	#NULL!	#NULL!	#NULL!
0	41	1	1	2	108623	1	1.75	3.03	6.42	17.15	37.99	26.57	7.09	0	#NULL!	#NULL!	#NULL!	#NULL!	#NULL!	#NULL!	#NULL!	#NULL!	#NULL!	#NULL!	#NULL!	#NULL!	#NULL!	#NULL!	#NULL!
0	57	4	1	2	108818	1	1.07	3.62	9.19	13.4	37.57	22.56	10.32	2.28	#NULL!	#NULL!	#NULL!	#NULL!	#NULL!	#NULL!	#NULL!	#NULL!	#NULL!	#NULL!	#NULL!	#NULL!	#NULL!	#NULL!	#NULL!
0	71	2	0	3	115	1	0	8.29	5.76	8.2	45.78	24.28	7.69	0	#NULL!	#NULL!	#NULL!	#NULL!	#NULL!	#NULL!	#NULL!	#NULL!	#NULL!	#NULL!	#NULL!	#NULL!	#NULL!	#NULL!	#NULL!
0	65	5	0	3	13521	1	0	5.19	5.43	5.98	53.01	22.51	7.87	0	#NULL!	#NULL!	#NULL!	#NULL!	#NULL!	#NULL!	#NULL!	#NULL!	#NULL!	#NULL!	#NULL!	#NULL!	#NULL!	#NULL!	#NULL!
0	58	6	0	3	15776	1	0	5.29	4.18	7.72	58.18	19.37	5.26	0	#NULL!	#NULL!	#NULL!	#NULL!	#NULL!	#NULL!	#NULL!	#NULL!	#NULL!	#NULL!	#NULL!	#NULL!	#NULL!	#NULL!	#NULL!
0	50	5	0	3	1589	1	0	6.84	7.81	8.35	40.31	22.2	11.98	2.51	#NULL!	#NULL!	#NULL!	#NULL!	#NULL!	#NULL!	#NULL!	#NULL!	#NULL!	#NULL!	#NULL!	#NULL!	#NULL!	#NULL!	#NULL!
0	51	1	0	3	15895	1	0	0	7.1	16.49	50.27	20.6	5.54	0	#NULL!	#NULL!	#NULL!	#NULL!	#NULL!	#NULL!	#NULL!	#NULL!	#NULL!	#NULL!	#NULL!	#NULL!	#NULL!	#NULL!	#NULL!
0	54	2	0	3	16888	1	1.54	3.79	6	11.04	55.85	17.51	4.27	0	#NULL!	#NULL!	#NULL!	#NULL!	#NULL!	#NULL!	#NULL!	#NULL!	#NULL!	#NULL!	#NULL!	#NULL!	#NULL!	#NULL!	#NULL!
0	30	5	0	3	1689	1	1.24	7.73	5.4	6.57	46.49	22.75	8.44	1.37	#NULL!	#NULL!	#NULL!	#NULL!	#NULL!	#NULL!	#NULL!	#NULL!	#NULL!	#NULL!	#NULL!	#NULL!	#NULL!	#NULL!	#NULL!
0	59	9	0	3	17032	1	0.77	2.3	4.67	10.96	57.04	18.57	5.69	0	#NULL!	#NULL!	#NULL!	#NULL!	#NULL!	#NULL!	#NULL!	#NULL!	#NULL!	#NULL!	#NULL!	#NULL!	#NULL!	#NULL!	#NULL!
0	66	4	0	3	182	1	0	7.7	4.63	6.91	44.35	25.84	8.58	1.98	#NULL!	#NULL!	#NULL!	#NULL!	#NULL!	#NULL!	#NULL!	#NULL!	#NULL!	#NULL!	#NULL!	#NULL!	#NULL!	#NULL!	#NULL!
0	57	11	0	3	183	1	0	6.96	5.29	7.34	35.13	33.31	10.78	1.19	#NULL!	#NULL!	#NULL!	#NULL!	#NULL!	#NULL!	#NULL!	#NULL!	#NULL!	#NULL!	#NULL!	#NULL!	#NULL!	#NULL!	#NULL!
0	70	12	0	3	186	1	0	7.24	5.94	8.16	44	23.53	9.69	1.45	#NULL!	#NULL!	#NULL!	#NULL!	#NULL!	#NULL!	#NULL!	#NULL!	#NULL!	#NULL!	#NULL!	#NULL!	#NULL!	#NULL!	#NULL!
0	39	2	0	3	1898	1	0	8.49	6.35	7.84	47.15	20.45	9.73	0	#NULL!	#NULL!	#NULL!	#NULL!	#NULL!	#NULL!	#NULL!	#NULL!	#NULL!	#NULL!	#NULL!	#NULL!	#NULL!	#NULL!	#NULL!
0	53	1	1	2	200420	1	1.62	2.92	5.87	13.24	48.79	19.09	7.24	1.25	#NULL!	#NULL!	#NULL!	#NULL!	#NULL!	#NULL!	#NULL!	#NULL!	#NULL!	#NULL!	#NULL!	#NULL!	#NULL!	#NULL!	#NULL!
0	19	10	1	2	200603	1	0.88	4.85	9.59	6.5	41.88	22.2	11.4	2.7	#NULL!	#NULL!	#NULL!	#NULL!	#NULL!	#NULL!	#NULL!	#NULL!	#NULL!	#NULL!	#NULL!	#NULL!	#NULL!	#NULL!	#NULL!
0	32	2	1	2	200672	1	2.43	6.52	7.18	11.77	54	12.33	5.13	0.64	#NULL!	#NULL!	#NULL!	#NULL!	#NULL!	#NULL!	#NULL!	#NULL!	#NULL!	#NULL!	#NULL!	#NULL!	#NULL!	#NULL!	#NULL!
0	54	10	1	2	204290	1	2.56	3.8	5.81	11.42	44.65	22.95	8.8	0	#NULL!	#NULL!	#NULL!	#NULL!	#NULL!	#NULL!	#NULL!	#NULL!	#NULL!	#NULL!	#NULL!	#NULL!	#NULL!	#NULL!	#NULL!
0	40	3	1	2	204934	1	0	5.31	6.8	10.42	51.19	19.71	6.75	0	#NULL!	#NULL!	#NULL!	#NULL!	#NULL!	#NULL!	#NULL!	#NULL!	#NULL!	#NULL!	#NULL!	#NULL!	#NULL!	#NULL!	#NULL!
0	48	3	1	2	205067	1	1.05	5.45	5.23	8.86	47.88	22.18	7.88	1.47	#NULL!	#NULL!	#NULL!	#NULL!	#NULL!	#NULL!	#NULL!	#NULL!	#NULL!	#NULL!	#NULL!	#NULL!	#NULL!	#NULL!	#NULL!
0	66	9	1	2	205127	1	0	2.18	4.41	11.94	54.29	21.73	5.45	0	#NULL!	#NULL!	#NULL!	#NULL!	#NULL!	#NULL!	#NULL!	#NULL!	#NULL!	#NULL!	#NULL!	#NULL!	#NULL!	#NULL!	#NULL!
0	57	1	1	2	208934	1	0	0	5.45	13.32	52.42	22.58	6.23	0	#NULL!	#NULL!	#NULL!	#NULL!	#NULL!	#NULL!	#NULL!	#NULL!	#NULL!	#NULL!	#NULL!	#NULL!	#NULL!	#NULL!	#NULL!
0	18	2	0	2	208945	1	0	0	6.87	10.62	47.64	25.34	8.18	1.35	#NULL!	#NULL!	#NULL!	#NULL!	#NULL!	#NULL!	#NULL!	#NULL!	#NULL!	#NULL!	#NULL!	#NULL!	#NULL!	#NULL!	#NULL!
0	43	2	0	2	211117	1	1.37	1.19	4.41	11.89	56.4	17.91	6.82	0	#NULL!	#NULL!	#NULL!	#NULL!	#NULL!	#NULL!	#NULL!	#NULL!	#NULL!	#NULL!	#NULL!	#NULL!	#NULL!	#NULL!	#NULL!
0	75	2	0	2	211435	1	0	4.08	5.67	11	53.69	19.71	5.84	0	#NULL!	#NULL!	#NULL!	#NULL!	#NULL!	#NULL!	#NULL!	#NULL!	#NULL!	#NULL!	#NULL!	#NULL!	#NULL!	#NULL!	#NULL!
0	49	2	0	2	211462	1	0	2.52	5.38	12.81	48.82	23.68	6.79	0	#NULL!	#NULL!	#NULL!	#NULL!	#NULL!	#NULL!	#NULL!	#NULL!	#NULL!	#NULL!	#NULL!	#NULL!	#NULL!	#NULL!	#NULL!
0	19	2	0	3	2136	1	1.89	7.03	5.39	7.95	45.17	23.85	8.72	0	#NULL!	#NULL!	#NULL!	#NULL!	#NULL!	#NULL!	#NULL!	#NULL!	#NULL!	#NULL!	#NULL!	#NULL!	#NULL!	#NULL!	#NULL!
0	24	0	0	3	2708	1	1.51	5.88	5.58	6.17	44.16	23.44	11.81	1.46	#NULL!	#NULL!	#NULL!	#NULL!	#NULL!	#NULL!	#NULL!	#NULL!	#NULL!	#NULL!	#NULL!	#NULL!	#NULL!	#NULL!	#NULL!
0	57	3	0	3	3391	1	0	6.23	5.39	7.88	49.96	20.46	10.07	0	#NULL!	#NULL!	#NULL!	#NULL!	#NULL!	#NULL!	#NULL!	#NULL!	#NULL!	#NULL!	#NULL!	#NULL!	#NULL!	#NULL!	#NULL!
0	66	3	0	3	449	1	1.33	5.32	5.57	8.68	39.85	27.93	11.31	0	#NULL!	#NULL!	#NULL!	#NULL!	#NULL!	#NULL!	#NULL!	#NULL!	#NULL!	#NULL!	#NULL!	#NULL!	#NULL!	#NULL!	#NULL!
0	30	10	0	3	909	1	0	5.95	5.05	8.39	37.12	29.22	11.12	3.15	#NULL!	#NULL!	#NULL!	#NULL!	#NULL!	#NULL!	#NULL!	#NULL!	#NULL!	#NULL!	#NULL!	#NULL!	#NULL!	#NULL!	#NULL!
0	55	3	1	1	G13	1	1.03	3.5	5.7	10.74	40.8	24.79	10.98	2.29	#NULL!	#NULL!	#NULL!	#NULL!	#NULL!	#NULL!	#NULL!	#NULL!	#NULL!	#NULL!	#NULL!	#NULL!	#NULL!	#NULL!	#NULL!
0	32	2	1	1	G34	1	0.94	1.49	4.56	11.9	41.91	29.92	9.28	0	#NULL!	#NULL!	#NULL!	#NULL!	#NULL!	#NULL!	#NULL!	#NULL!	#NULL!	#NULL!	#NULL!	#NULL!	#NULL!	#NULL!	#NULL!
0	63	3	1	1	G38	1	1.47	2.14	8.29	7.88	48.35	24.86	7.01	0	#NULL!	#NULL!	#NULL!	#NULL!	#NULL!	#NULL!	#NULL!	#NULL!	#NULL!	#NULL!	#NULL!	#NULL!	#NULL!	#NULL!	#NULL!
0	64	3	1	1	G43	1	1.62	0	5.41	10.62	36.02	28.95	14.37	3.02	#NULL!	#NULL!	#NULL!	#NULL!	#NULL!	#NULL!	#NULL!	#NULL!	#NULL!	#NULL!	#NULL!	#NULL!	#NULL!	#NULL!	#NULL!
0	46	2	1	1	G46	1	1.81	2.22	7.24	12.76	46.11	24.62	5.24	0	#NULL!	#NULL!	#NULL!	#NULL!	#NULL!	#NULL!	#NULL!	#NULL!	#NULL!	#NULL!	#NULL!	#NULL!	#NULL!	#NULL!	#NULL!
0	46	3	1	1	G61	1	1.05	6.3	5.3	9.74	46.41	23.84	7.36	0	#NULL!	#NULL!	#NULL!	#NULL!	#NULL!	#NULL!	#NULL!	#NULL!	#NULL!	#NULL!	#NULL!	#NULL!	#NULL!	#NULL!	#NULL!
0	59	0	1	1	G72	1	0	0	5.72	11.77	46.04	27.54	8.92	0	#NULL!	#NULL!	#NULL!	#NULL!	#NULL!	#NULL!	#NULL!	#NULL!	#NULL!	#NULL!	#NULL!	#NULL!	#NULL!	#NULL!	#NULL!
0	68	4	1	1	GR100	1	0	0	4.34	13.17	47.71	26.38	8.41	0	#NULL!	#NULL!	#NULL!	#NULL!	#NULL!	#NULL!	#NULL!	#NULL!	#NULL!	#NULL!	#NULL!	#NULL!	#NULL!	#NULL!	#NULL!
0	67	9	1	1	GR109	1	0	1.79	7.11	12.39	53.24	20.15	5.32	0	#NULL!	#NULL!	#NULL!	#NULL!	#NULL!	#NULL!	#NULL!	#NULL!	#NULL!	#NULL!	#NULL!	#NULL!	#NULL!	#NULL!	#NULL!
0	62	1	1	1	GR117	1	1.47	3.43	4.7	14.73	55.73	16.17	3.77	0	#NULL!	#NULL!	#NULL!	#NULL!	#NULL!	#NULL!	#NULL!	#NULL!	#NULL!	#NULL!	#NULL!	#NULL!	#NULL!	#NULL!	#NULL!
0	56	1	1	1	GR146	1	0	0	3.79	12.04	59.03	18.53	6.61	0	#NULL!	#NULL!	#NULL!	#NULL!	#NULL!	#NULL!	#NULL!	#NULL!	#NULL!	#NULL!	#NULL!	#NULL!	#NULL!	#NULL!	#NULL!
0	59	1	1	1	GR150	1	2.22	1.93	4.25	16	55.02	16.44	4.13	0	#NULL!	#NULL!	#NULL!	#NULL!	#NULL!	#NULL!	#NULL!	#NULL!	#NULL!	#NULL!	#NULL!	#NULL!	#NULL!	#NULL!	#NULL!
0	33	2	1	1	GR99	1	1.22	5.03	3.84	9.02	60.54	16.2	4.15	0	#NULL!	#NULL!	#NULL!	#NULL!	#NULL!	#NULL!	#NULL!	#NULL!	#NULL!	#NULL!	#NULL!	#NULL!	#NULL!	#NULL!	#NULL!
0	39	4	1	0	R103	1	1.42	3.24	5.19	11.59	47.29	22.42	7.39	1.47	#NULL!	#NULL!	#NULL!	#NULL!	#NULL!	#NULL!	#NULL!	#NULL!	#NULL!	#NULL!	#NULL!	#NULL!	#NULL!	#NULL!	#NULL!
0	55	3	1	0	R106	1	0	1.55	5.82	12.45	49.12	22.52	6.53	2.01	#NULL!	#NULL!	#NULL!	#NULL!	#NULL!	#NULL!	#NULL!	#NULL!	#NULL!	#NULL!	#NULL!	#NULL!	#NULL!	#NULL!	#NULL!
0	66	3	1	0	R113	1	1.61	1.51	8.31	11.56	59.36	14.84	2.8	0	#NULL!	#NULL!	#NULL!	#NULL!	#NULL!	#NULL!	#NULL!	#NULL!	#NULL!	#NULL!	#NULL!	#NULL!	#NULL!	#NULL!	#NULL!
0	18	2	1	0	R118	1	3.16	3.14	8.37	8.56	54.44	16.34	5.07	0.81	#NULL!	#NULL!	#NULL!	#NULL!	#NULL!	#NULL!	#NULL!	#NULL!	#NULL!	#NULL!	#NULL!	#NULL!	#NULL!	#NULL!	#NULL!
0	41	3	1	0	R124	1	1.62	1.62	5.36	11.13	52.6	22.15	5.52	0	#NULL!	#NULL!	#NULL!	#NULL!	#NULL!	#NULL!	#NULL!	#NULL!	#NULL!	#NULL!	#NULL!	#NULL!	#NULL!	#NULL!	#NULL!
0	20	3	1	0	R133	1	1.77	2.15	6.36	11.33	42.34	23.51	8.34	3.15	#NULL!	#NULL!	#NULL!	#NULL!	#NULL!	#NULL!	#NULL!	#NULL!	#NULL!	#NULL!	#NULL!	#NULL!	#NULL!	#NULL!	#NULL!
0	27	2	1	0	R152	1	0.63	1.12	5.35	11.72	49.56	21.46	8.76	1.41	#NULL!	#NULL!	#NULL!	#NULL!	#NULL!	#NULL!	#NULL!	#NULL!	#NULL!	#NULL!	#NULL!	#NULL!	#NULL!	#NULL!	#NULL!
0	52	1	1	0	R17	1	0	1.72	4.68	11.82	59.54	18.69	3.55	0	#NULL!	#NULL!	#NULL!	#NULL!	#NULL!	#NULL!	#NULL!	#NULL!	#NULL!	#NULL!	#NULL!	#NULL!	#NULL!	#NULL!	#NULL!
0	49	4	1	0	R171	1	0.99	1.58	4.48	11.52	56.58	20.46	4.39	0	#NULL!	#NULL!	#NULL!	#NULL!	#NULL!	#NULL!	#NULL!	#NULL!	#NULL!	#NULL!	#NULL!	#NULL!	#NULL!	#NULL!	#NULL!
0	54	1	1	0	R31	1	1.3	1.37	5.47	17.01	53.72	16.93	4.2	0	#NULL!	#NULL!	#NULL!	#NULL!	#NULL!	#NULL!	#NULL!	#NULL!	#NULL!	#NULL!	#NULL!	#NULL!	#NULL!	#NULL!	#NULL!
0	40	10	1	0	R41	1	0.76	1.21	5.12	13.74	54.24	19.76	5.16	0	#NULL!	#NULL!	#NULL!	#NULL!	#NULL!	#NULL!	#NULL!	#NULL!	#NULL!	#NULL!	#NULL!	#NULL!	#NULL!	#NULL!	#NULL!
0	45	3	1	0	R45	1	1.98	3.05	7.78	14.57	43.03	21.28	6.96	1.35	#NULL!	#NULL!	#NULL!	#NULL!	#NULL!	#NULL!	#NULL!	#NULL!	#NULL!	#NULL!	#NULL!	#NULL!	#NULL!	#NULL!	#NULL!
0	54	2	1	0	R51	1	3.84	4.13	6.9	13.98	49.59	17.77	3.8	0	#NULL!	#NULL!	#NULL!	#NULL!	#NULL!	#NULL!	#NULL!	#NULL!	#NULL!	#NULL!	#NULL!	#NULL!	#NULL!	#NULL!	#NULL!
0	51	1	1	0	R59	1	1.83	1.7	5.11	15.1	55.84	16.52	3.91	0	#NULL!	#NULL!	#NULL!	#NULL!	#NULL!	#NULL!	#NULL!	#NULL!	#NULL!	#NULL!	#NULL!	#NULL!	#NULL!	#NULL!	#NULL!
0	19	2	1	0	R68	1	1.77	2.95	6.6	14.05	45.68	21.5	7.44	0	#NULL!	#NULL!	#NULL!	#NULL!	#NULL!	#NULL!	#NULL!	#NULL!	#NULL!	#NULL!	#NULL!	#NULL!	#NULL!	#NULL!	#NULL!
0	55	1	1	0	R93	1	0.88	3.25	5.57	10.97	53.8	19.51	5.3	0.71	#NULL!	#NULL!	#NULL!	#NULL!	#NULL!	#NULL!	#NULL!	#NULL!	#NULL!	#NULL!	#NULL!	#NULL!	#NULL!	#NULL!	#NULL!
1	35	3	1	2	100100	1	1.6	4.83	6.38	11.8	42.45	26.37	6.58	0	#NULL!	#NULL!	#NULL!	#NULL!	#NULL!	#NULL!	#NULL!	#NULL!	#NULL!	#NULL!	#NULL!	#NULL!	#NULL!	#NULL!	#NULL!
1	50	8	1	2	101678	1	0.69	0.76	4.47	11.47	52.56	21.74	6.9	1.42	#NULL!	#NULL!	#NULL!	#NULL!	#NULL!	#NULL!	#NULL!	#NULL!	#NULL!	#NULL!	#NULL!	#NULL!	#NULL!	#NULL!	#NULL!
1	47	1	1	2	102737	1	2.13	5.43	6.5	9.67	49.09	21	6.18	0	#NULL!	#NULL!	#NULL!	#NULL!	#NULL!	#NULL!	#NULL!	#NULL!	#NULL!	#NULL!	#NULL!	#NULL!	#NULL!	#NULL!	#NULL!
1	57	1	1	2	103001	1	1.64	4.58	6.5	10.96	48.23	22.26	5.21	0.62	#NULL!	#NULL!	#NULL!	#NULL!	#NULL!	#NULL!	#NULL!	#NULL!	#NULL!	#NULL!	#NULL!	#NULL!	#NULL!	#NULL!	#NULL!
1	50	1	1	2	103512	1	2.1	2.24	6.93	16.83	51.57	15.65	4.68	0	#NULL!	#NULL!	#NULL!	#NULL!	#NULL!	#NULL!	#NULL!	#NULL!	#NULL!	#NULL!	#NULL!	#NULL!	#NULL!	#NULL!	#NULL!
1	31	3	1	2	107877	1	1.76	3.03	7.06	11.69	43.06	25.44	7.96	0	#NULL!	#NULL!	#NULL!	#NULL!	#NULL!	#NULL!	#NULL!	#NULL!	#NULL!	#NULL!	#NULL!	#NULL!	#NULL!	#NULL!	#NULL!
1	54	1	1	2	108731	1	2.61	2.88	5.19	12.6	47.37	21.77	7.57	0	#NULL!	#NULL!	#NULL!	#NULL!	#NULL!	#NULL!	#NULL!	#NULL!	#NULL!	#NULL!	#NULL!	#NULL!	#NULL!	#NULL!	#NULL!
1	35	6	0	3	14431	1	1.98	5.24	4.64	6.73	58	18.25	5.16	0	#NULL!	#NULL!	#NULL!	#NULL!	#NULL!	#NULL!	#NULL!	#NULL!	#NULL!	#NULL!	#NULL!	#NULL!	#NULL!	#NULL!	#NULL!
1	42	5	0	3	1546	1	1.17	5.49	8.77	7.58	38.21	26.25	10.94	1.59	#NULL!	#NULL!	#NULL!	#NULL!	#NULL!	#NULL!	#NULL!	#NULL!	#NULL!	#NULL!	#NULL!	#NULL!	#NULL!	#NULL!	#NULL!
1	42	6	0	3	15764	1	0	0	4.95	11.43	55.51	21.04	7.06	0	#NULL!	#NULL!	#NULL!	#NULL!	#NULL!	#NULL!	#NULL!	#NULL!	#NULL!	#NULL!	#NULL!	#NULL!	#NULL!	#NULL!	#NULL!
1	50	7	0	3	15790	1	1.14	5.96	5.16	8.96	53.78	19.75	5.24	0	#NULL!	#NULL!	#NULL!	#NULL!	#NULL!	#NULL!	#NULL!	#NULL!	#NULL!	#NULL!	#NULL!	#NULL!	#NULL!	#NULL!	#NULL!
1	39	9	0	3	15804	1	0.81	6.33	4.49	4.76	58.48	20.83	4.29	0	#NULL!	#NULL!	#NULL!	#NULL!	#NULL!	#NULL!	#NULL!	#NULL!	#NULL!	#NULL!	#NULL!	#NULL!	#NULL!	#NULL!	#NULL!
1	58	1	0	3	15844	1	0	0	4.36	13.9	61.7	15.73	4.31	0	#NULL!	#NULL!	#NULL!	#NULL!	#NULL!	#NULL!	#NULL!	#NULL!	#NULL!	#NULL!	#NULL!	#NULL!	#NULL!	#NULL!	#NULL!
1	83	10	0	3	16056	1	1.22	5.11	5.01	9.16	52	21.65	5.83	0	#NULL!	#NULL!	#NULL!	#NULL!	#NULL!	#NULL!	#NULL!	#NULL!	#NULL!	#NULL!	#NULL!	#NULL!	#NULL!	#NULL!	#NULL!
1	55	6	0	3	16155	1	1.43	1.77	5.76	19.39	52.39	15.64	3.61	0	#NULL!	#NULL!	#NULL!	#NULL!	#NULL!	#NULL!	#NULL!	#NULL!	#NULL!	#NULL!	#NULL!	#NULL!	#NULL!	#NULL!	#NULL!
1	53	3	0	3	16315	1	0	0	4.86	14.2	57.13	19.41	4.39	0	#NULL!	#NULL!	#NULL!	#NULL!	#NULL!	#NULL!	#NULL!	#NULL!	#NULL!	#NULL!	#NULL!	#NULL!	#NULL!	#NULL!	#NULL!
1	60	11	0	3	16471	1	0.8	1.63	3.55	10.91	54.07	22.65	6.38	0	#NULL!	#NULL!	#NULL!	#NULL!	#NULL!	#NULL!	#NULL!	#NULL!	#NULL!	#NULL!	#NULL!	#NULL!	#NULL!	#NULL!	#NULL!
1	59	1	1	2	200065	1	1.12	5.12	5.82	10.19	49.86	20.42	7.47	0	#NULL!	#NULL!	#NULL!	#NULL!	#NULL!	#NULL!	#NULL!	#NULL!	#NULL!	#NULL!	#NULL!	#NULL!	#NULL!	#NULL!	#NULL!
1	47	3	1	2	200365	1	1.68	7.42	8.66	9.48	40.76	22.16	7.99	1.86	#NULL!	#NULL!	#NULL!	#NULL!	#NULL!	#NULL!	#NULL!	#NULL!	#NULL!	#NULL!	#NULL!	#NULL!	#NULL!	#NULL!	#NULL!
1	56	1	1	2	201359	1	1.21	2.01	4.94	13.78	50.65	21.42	5.98	0	#NULL!	#NULL!	#NULL!	#NULL!	#NULL!	#NULL!	#NULL!	#NULL!	#NULL!	#NULL!	#NULL!	#NULL!	#NULL!	#NULL!	#NULL!
1	58	1	1	2	202531	1	1.72	3.1	4.33	11.06	49.29	22.81	7.69	0	#NULL!	#NULL!	#NULL!	#NULL!	#NULL!	#NULL!	#NULL!	#NULL!	#NULL!	#NULL!	#NULL!	#NULL!	#NULL!	#NULL!	#NULL!
1	52	1	1	2	203573	1	0	0	4.53	13.17	48.74	25.63	7.94	0	#NULL!	#NULL!	#NULL!	#NULL!	#NULL!	#NULL!	#NULL!	#NULL!	#NULL!	#NULL!	#NULL!	#NULL!	#NULL!	#NULL!	#NULL!
1	53	1	1	2	204179	1	0.79	1.28	4.91	14.24	50.41	21.99	6.39	0	#NULL!	#NULL!	#NULL!	#NULL!	#NULL!	#NULL!	#NULL!	#NULL!	#NULL!	#NULL!	#NULL!	#NULL!	#NULL!	#NULL!	#NULL!
1	47	1	1	2	204275	1	1.29	6.46	4.79	11.93	50.92	18.37	6.24	0	#NULL!	#NULL!	#NULL!	#NULL!	#NULL!	#NULL!	#NULL!	#NULL!	#NULL!	#NULL!	#NULL!	#NULL!	#NULL!	#NULL!	#NULL!
1	57	1	1	2	204844	1	0	7.42	11.63	14.3	36.97	22.96	6.72	0	#NULL!	#NULL!	#NULL!	#NULL!	#NULL!	#NULL!	#NULL!	#NULL!	#NULL!	#NULL!	#NULL!	#NULL!	#NULL!	#NULL!	#NULL!
1	60	8	1	2	205103	1	1.53	5.2	7.13	8.86	46.11	23.71	7.46	0	#NULL!	#NULL!	#NULL!	#NULL!	#NULL!	#NULL!	#NULL!	#NULL!	#NULL!	#NULL!	#NULL!	#NULL!	#NULL!	#NULL!	#NULL!
1	43	1	1	2	205406	1	1.07	5.3	5.79	8.4	50.77	21.91	6.75	0	#NULL!	#NULL!	#NULL!	#NULL!	#NULL!	#NULL!	#NULL!	#NULL!	#NULL!	#NULL!	#NULL!	#NULL!	#NULL!	#NULL!	#NULL!
1	38	1	1	2	205842	1	2.01	3.54	5.41	11.43	55.2	17.54	4.87	0	#NULL!	#NULL!	#NULL!	#NULL!	#NULL!	#NULL!	#NULL!	#NULL!	#NULL!	#NULL!	#NULL!	#NULL!	#NULL!	#NULL!	#NULL!
1	48	8	1	2	205926	1	1.26	2	4.01	12.75	41.85	28.76	9.36	0	#NULL!	#NULL!	#NULL!	#NULL!	#NULL!	#NULL!	#NULL!	#NULL!	#NULL!	#NULL!	#NULL!	#NULL!	#NULL!	#NULL!	#NULL!
1	50	1	1	2	206085	1	1.04	2.17	5.45	11.18	49.66	23.75	6.03	0.74	#NULL!	#NULL!	#NULL!	#NULL!	#NULL!	#NULL!	#NULL!	#NULL!	#NULL!	#NULL!	#NULL!	#NULL!	#NULL!	#NULL!	#NULL!
1	22	2	0	2	208536	1	0.95	0	4.53	11.35	63.5	15.34	4.23	0	#NULL!	#NULL!	#NULL!	#NULL!	#NULL!	#NULL!	#NULL!	#NULL!	#NULL!	#NULL!	#NULL!	#NULL!	#NULL!	#NULL!	#NULL!
1	55	1	1	2	209608	1	0	0	2.36	11.29	61.13	19.95	5.27	0	#NULL!	#NULL!	#NULL!	#NULL!	#NULL!	#NULL!	#NULL!	#NULL!	#NULL!	#NULL!	#NULL!	#NULL!	#NULL!	#NULL!	#NULL!
1	22	5	0	3	328	1	0.92	5.44	4.34	6.34	46.44	26.76	8.4	1.37	#NULL!	#NULL!	#NULL!	#NULL!	#NULL!	#NULL!	#NULL!	#NULL!	#NULL!	#NULL!	#NULL!	#NULL!	#NULL!	#NULL!	#NULL!
1	49	6	0	3	3530	1	1.02	3.92	5.35	13.5	39.24	25.62	9.9	1.44	#NULL!	#NULL!	#NULL!	#NULL!	#NULL!	#NULL!	#NULL!	#NULL!	#NULL!	#NULL!	#NULL!	#NULL!	#NULL!	#NULL!	#NULL!
1	69	4	0	3	5479	1	1.03	5.76	6.95	8.93	47.11	24.17	6.06	0	#NULL!	#NULL!	#NULL!	#NULL!	#NULL!	#NULL!	#NULL!	#NULL!	#NULL!	#NULL!	#NULL!	#NULL!	#NULL!	#NULL!	#NULL!
1	50	4	0	3	5632	1	0	7.08	6.19	6.82	49.56	23.8	6.55	0	#NULL!	#NULL!	#NULL!	#NULL!	#NULL!	#NULL!	#NULL!	#NULL!	#NULL!	#NULL!	#NULL!	#NULL!	#NULL!	#NULL!	#NULL!
1	45	6	0	3	6106	1	1.62	5.64	8.37	13.04	39.63	24.54	7.17	0	#NULL!	#NULL!	#NULL!	#NULL!	#NULL!	#NULL!	#NULL!	#NULL!	#NULL!	#NULL!	#NULL!	#NULL!	#NULL!	#NULL!	#NULL!
1	26	6	0	3	6174	1	0	7.31	5.04	5.63	44.75	28.47	8.8	0	#NULL!	#NULL!	#NULL!	#NULL!	#NULL!	#NULL!	#NULL!	#NULL!	#NULL!	#NULL!	#NULL!	#NULL!	#NULL!	#NULL!	#NULL!
1	56	1	1	1	G19	1	1.26	3.34	4.6	14.78	53.75	17.59	4.68	0	#NULL!	#NULL!	#NULL!	#NULL!	#NULL!	#NULL!	#NULL!	#NULL!	#NULL!	#NULL!	#NULL!	#NULL!	#NULL!	#NULL!	#NULL!
1	53	8	1	1	G26	1	2.34	3.19	4.52	12.36	46.77	24.41	6.41	0	#NULL!	#NULL!	#NULL!	#NULL!	#NULL!	#NULL!	#NULL!	#NULL!	#NULL!	#NULL!	#NULL!	#NULL!	#NULL!	#NULL!	#NULL!
1	60	3	1	1	G29	1	1.58	8.5	8.62	6.11	42.58	23.53	8.31	0.76	#NULL!	#NULL!	#NULL!	#NULL!	#NULL!	#NULL!	#NULL!	#NULL!	#NULL!	#NULL!	#NULL!	#NULL!	#NULL!	#NULL!	#NULL!
1	58	8	1	1	G50	1	1.29	1.47	3.79	12.5	50.98	24.75	5.22	0	#NULL!	#NULL!	#NULL!	#NULL!	#NULL!	#NULL!	#NULL!	#NULL!	#NULL!	#NULL!	#NULL!	#NULL!	#NULL!	#NULL!	#NULL!
1	58	9	1	1	GR101	1	0	2.68	4.45	12.46	55.34	19.91	5.16	0	#NULL!	#NULL!	#NULL!	#NULL!	#NULL!	#NULL!	#NULL!	#NULL!	#NULL!	#NULL!	#NULL!	#NULL!	#NULL!	#NULL!	#NULL!
1	63	8	1	1	GR113	1	1.33	1.32	5.52	11.56	56.02	18.9	5.35	0	#NULL!	#NULL!	#NULL!	#NULL!	#NULL!	#NULL!	#NULL!	#NULL!	#NULL!	#NULL!	#NULL!	#NULL!	#NULL!	#NULL!	#NULL!
1	60	9	1	1	GR114	1	1.69	2.2	7.63	10.07	51.44	21.09	5.89	0	#NULL!	#NULL!	#NULL!	#NULL!	#NULL!	#NULL!	#NULL!	#NULL!	#NULL!	#NULL!	#NULL!	#NULL!	#NULL!	#NULL!	#NULL!
1	31	10	1	1	GR123	1	1.59	2.19	3.86	10.66	47.51	25.99	8.2	0	#NULL!	#NULL!	#NULL!	#NULL!	#NULL!	#NULL!	#NULL!	#NULL!	#NULL!	#NULL!	#NULL!	#NULL!	#NULL!	#NULL!	#NULL!
1	57	8	1	1	GR136	1	1.41	1.61	4.84	11.96	51.47	22.06	6.65	0	#NULL!	#NULL!	#NULL!	#NULL!	#NULL!	#NULL!	#NULL!	#NULL!	#NULL!	#NULL!	#NULL!	#NULL!	#NULL!	#NULL!	#NULL!
1	55	1	1	1	GR138	1	1.12	2.3	4.41	14.56	52.05	21.37	4.19	0	#NULL!	#NULL!	#NULL!	#NULL!	#NULL!	#NULL!	#NULL!	#NULL!	#NULL!	#NULL!	#NULL!	#NULL!	#NULL!	#NULL!	#NULL!
1	48	3	1	1	GR151	1	1.01	1.85	5.24	11.67	50.7	22.35	7.18	0	#NULL!	#NULL!	#NULL!	#NULL!	#NULL!	#NULL!	#NULL!	#NULL!	#NULL!	#NULL!	#NULL!	#NULL!	#NULL!	#NULL!	#NULL!
1	62	3	1	1	GR153	1	1.43	1.92	4.95	11.06	57.85	19.27	3.51	0	#NULL!	#NULL!	#NULL!	#NULL!	#NULL!	#NULL!	#NULL!	#NULL!	#NULL!	#NULL!	#NULL!	#NULL!	#NULL!	#NULL!	#NULL!
1	27	3	1	1	GR155	1	1.28	1.68	5.58	11.86	48.14	24.85	6.61	0	#NULL!	#NULL!	#NULL!	#NULL!	#NULL!	#NULL!	#NULL!	#NULL!	#NULL!	#NULL!	#NULL!	#NULL!	#NULL!	#NULL!	#NULL!
1	69	1	1	1	GR156	1	2.17	1.76	7.04	13.59	51.8	18.76	4.89	0	#NULL!	#NULL!	#NULL!	#NULL!	#NULL!	#NULL!	#NULL!	#NULL!	#NULL!	#NULL!	#NULL!	#NULL!	#NULL!	#NULL!	#NULL!
1	67	1	1	1	GR80	1	1.79	2.38	4.7	11.71	55.82	18.44	5.17	0	#NULL!	#NULL!	#NULL!	#NULL!	#NULL!	#NULL!	#NULL!	#NULL!	#NULL!	#NULL!	#NULL!	#NULL!	#NULL!	#NULL!	#NULL!
1	66	3	1	0	R115	1	1.62	3.43	5.79	10.68	52.67	18.05	6.79	0.98	#NULL!	#NULL!	#NULL!	#NULL!	#NULL!	#NULL!	#NULL!	#NULL!	#NULL!	#NULL!	#NULL!	#NULL!	#NULL!	#NULL!	#NULL!
1	60	1	1	0	R116	1	1.3	2.38	6.8	16.64	52.99	15.5	4.39	0	#NULL!	#NULL!	#NULL!	#NULL!	#NULL!	#NULL!	#NULL!	#NULL!	#NULL!	#NULL!	#NULL!	#NULL!	#NULL!	#NULL!	#NULL!
1	52	0	1	0	R117	1	1.51	1.94	6.51	13.33	55.61	15.2	5.1	0.79	#NULL!	#NULL!	#NULL!	#NULL!	#NULL!	#NULL!	#NULL!	#NULL!	#NULL!	#NULL!	#NULL!	#NULL!	#NULL!	#NULL!	#NULL!
1	48	1	1	0	R122	1	1.18	1.73	5.17	10.82	54.05	18.92	6.99	1.13	#NULL!	#NULL!	#NULL!	#NULL!	#NULL!	#NULL!	#NULL!	#NULL!	#NULL!	#NULL!	#NULL!	#NULL!	#NULL!	#NULL!	#NULL!
1	24	8	1	0	R126	1	0.55	1.95	4.02	12.22	55.32	19.17	5.69	1.08	#NULL!	#NULL!	#NULL!	#NULL!	#NULL!	#NULL!	#NULL!	#NULL!	#NULL!	#NULL!	#NULL!	#NULL!	#NULL!	#NULL!	#NULL!
1	62	1	1	0	R129	1	1.71	4.16	6.08	11.82	56.57	15.42	4.25	0	#NULL!	#NULL!	#NULL!	#NULL!	#NULL!	#NULL!	#NULL!	#NULL!	#NULL!	#NULL!	#NULL!	#NULL!	#NULL!	#NULL!	#NULL!
1	42	0	1	0	R15	1	2.02	2.31	8.48	15.9	51.52	16.46	3.3	0	#NULL!	#NULL!	#NULL!	#NULL!	#NULL!	#NULL!	#NULL!	#NULL!	#NULL!	#NULL!	#NULL!	#NULL!	#NULL!	#NULL!	#NULL!
1	35	2	1	0	R153	1	1.19	1.5	4.4	11.67	60.63	15.91	3.95	0.75	#NULL!	#NULL!	#NULL!	#NULL!	#NULL!	#NULL!	#NULL!	#NULL!	#NULL!	#NULL!	#NULL!	#NULL!	#NULL!	#NULL!	#NULL!
1	58	1	1	0	R170	1	0.54	0.96	5.69	17.68	52.25	18.1	4.75	0	#NULL!	#NULL!	#NULL!	#NULL!	#NULL!	#NULL!	#NULL!	#NULL!	#NULL!	#NULL!	#NULL!	#NULL!	#NULL!	#NULL!	#NULL!
1	24	10	1	0	R198	1	0.86	0	4.27	11.14	53.44	20.61	8.24	1.44	#NULL!	#NULL!	#NULL!	#NULL!	#NULL!	#NULL!	#NULL!	#NULL!	#NULL!	#NULL!	#NULL!	#NULL!	#NULL!	#NULL!	#NULL!
1	25	8	1	0	R28	1	0	2.24	5.3	11.74	51.07	24.03	5.62	0	#NULL!	#NULL!	#NULL!	#NULL!	#NULL!	#NULL!	#NULL!	#NULL!	#NULL!	#NULL!	#NULL!	#NULL!	#NULL!	#NULL!	#NULL!
1	50	0	1	0	R30	1	0.73	1.14	4.3	11.92	58.92	18.96	4.04	0	#NULL!	#NULL!	#NULL!	#NULL!	#NULL!	#NULL!	#NULL!	#NULL!	#NULL!	#NULL!	#NULL!	#NULL!	#NULL!	#NULL!	#NULL!
1	52	8	1	0	R333	1	2.38	5.26	7.41	12.27	49.73	19.15	3.8	0	#NULL!	#NULL!	#NULL!	#NULL!	#NULL!	#NULL!	#NULL!	#NULL!	#NULL!	#NULL!	#NULL!	#NULL!	#NULL!	#NULL!	#NULL!
1	41	1	1	0	R40	1	1.48	1.63	4.61	13.29	54.24	19.05	5.71	0	#NULL!	#NULL!	#NULL!	#NULL!	#NULL!	#NULL!	#NULL!	#NULL!	#NULL!	#NULL!	#NULL!	#NULL!	#NULL!	#NULL!	#NULL!
1	43	8	1	0	R42	1	0.55	0.49	4.58	14.27	52.1	21.73	6.27	0	#NULL!	#NULL!	#NULL!	#NULL!	#NULL!	#NULL!	#NULL!	#NULL!	#NULL!	#NULL!	#NULL!	#NULL!	#NULL!	#NULL!	#NULL!
1	43	1	1	0	R48	1	0.56	0.45	4.16	14.98	59.01	17.13	3.71	0	#NULL!	#NULL!	#NULL!	#NULL!	#NULL!	#NULL!	#NULL!	#NULL!	#NULL!	#NULL!	#NULL!	#NULL!	#NULL!	#NULL!	#NULL!
1	45	1	1	0	R50	1	0	0.57	3.41	13.81	62.18	16.49	3.54	0	#NULL!	#NULL!	#NULL!	#NULL!	#NULL!	#NULL!	#NULL!	#NULL!	#NULL!	#NULL!	#NULL!	#NULL!	#NULL!	#NULL!	#NULL!
1	59	2	1	0	R53	1	2.15	3.55	6.97	11.2	52.08	18.54	5.51	0	#NULL!	#NULL!	#NULL!	#NULL!	#NULL!	#NULL!	#NULL!	#NULL!	#NULL!	#NULL!	#NULL!	#NULL!	#NULL!	#NULL!	#NULL!
1	34	3	1	0	R57	1	1.31	4.56	7.33	11.45	50.35	18.6	5.62	0.78	#NULL!	#NULL!	#NULL!	#NULL!	#NULL!	#NULL!	#NULL!	#NULL!	#NULL!	#NULL!	#NULL!	#NULL!	#NULL!	#NULL!	#NULL!
1	53	0	1	0	R58	1	2.11	2.81	6.64	12.35	51.2	18.37	5.79	0.73	#NULL!	#NULL!	#NULL!	#NULL!	#NULL!	#NULL!	#NULL!	#NULL!	#NULL!	#NULL!	#NULL!	#NULL!	#NULL!	#NULL!	#NULL!
1	39	3	1	0	R62	1	1.05	1.72	7.81	11.84	42.36	24	8.77	2.44	#NULL!	#NULL!	#NULL!	#NULL!	#NULL!	#NULL!	#NULL!	#NULL!	#NULL!	#NULL!	#NULL!	#NULL!	#NULL!	#NULL!	#NULL!
1	38	8	1	0	R64	1	1.24	2.68	7.39	18.87	45.93	18.92	4.97	0	#NULL!	#NULL!	#NULL!	#NULL!	#NULL!	#NULL!	#NULL!	#NULL!	#NULL!	#NULL!	#NULL!	#NULL!	#NULL!	#NULL!	#NULL!
1	63	1	1	0	R96	1	1.67	2.27	5.27	13.93	58.79	14.38	3.69	0	#NULL!	#NULL!	#NULL!	#NULL!	#NULL!	#NULL!	#NULL!	#NULL!	#NULL!	#NULL!	#NULL!	#NULL!	#NULL!	#NULL!	#NULL!
0	56	9	0	3	16319	1	0	0	6.18	19.98	56.05	14.29	3.49	0	0	2.1043	0	0	1.37237	0	0	0	14.9694	0	0	70.3779	0	7.73453	3.44148
1	28	8	1	1	G9	1	1.24	1.88	9.66	16.79	43.41	20.03	7	0	0	1.92785	0	0	6.18873	1.17632	0	0	12.384	0	0	65.3509	0	7.31277	5.65939
0	62	13	#NULL!	#NULL!	C34	0	#NULL!	#NULL!	#NULL!	#NULL!	#NULL!	#NULL!	#NULL!	#NULL!	0	1.95537	0	0	0	0.188995	0	0.15265	5.88064	0	2.12982	72.6903	8.14131	6.04783	2.81311
1	45	10	1	1	G17	1	1.98	4.04	6.33	13.48	47.54	20.28	6.35	0	0	2.86356	0	0	0	0	0	0	5.55027	1.06788	2.48946	68.018	12.3725	3.57774	4.06067
1	46	2	0	3	16639	1	2.06	3.99	7.58	10.77	56.18	15.85	3.58	0	1.22558	6.14276	0	0	0	0	0	0	5.34056	0	2.88197	74.2776	0	4.96917	5.1623
0	24	10	1	1	GR89	1	1.01	2.97	3.32	11.17	60.33	17.55	3.65	0	0	1.42601	0	0	0	0	0	0	5.31125	1.0076	0	85.3898	0	5.5418	1.32354
0	61	13	#NULL!	#NULL!	C7	0	#NULL!	#NULL!	#NULL!	#NULL!	#NULL!	#NULL!	#NULL!	#NULL!	0	1.8955	0	0	0	0.220077	0	0.269771	5.26764	0	1.99489	70.9925	9.29291	7.11345	2.95329
1	33	13	#NULL!	#NULL!	C1	0	#NULL!	#NULL!	#NULL!	#NULL!	#NULL!	#NULL!	#NULL!	#NULL!	0	1.74676	0	0	0	0.198322	0	0.183066	4.55378	0	1.5103	76.2777	6.73532	6.53699	2.25782
1	62	9	0	3	15891	1	0	0	4.15	11.2	62.34	18.17	4.15	0	0	1.74103	0	0	0	0	0	0	4.51049	0	0	80.9782	0	8.9319	3.83837
0	69	2	0	3	16522	1	1.45	4.04	5.2	11.98	53.08	19.65	4.6	0	0	2.98378	0	0	0	0	0	0	4.46379	0	1.95489	79.1452	0	8.43688	3.01543
1	55	13	#NULL!	#NULL!	C23	0	#NULL!	#NULL!	#NULL!	#NULL!	#NULL!	#NULL!	#NULL!	#NULL!	0	2.20108	0	0	0	0.0944356	0	0.145285	4.06799	0	1.86692	72.6427	10.5259	4.73631	3.71931
0	43	5	0	3	12702	1	0	4.66	6.11	10.61	48.3	21.97	8.35	0	0	3.76663	0	0	0	0	0	0	4.06736	0	0	75.1823	0	9.84137	7.14232
1	58	1	1	1	G24	1	1.78	0	5.98	11.28	51.83	21.02	7.09	1.02	0	2.35247	0	0	0	0	0	0	4.00718	0	2.48538	66.454	14.3341	4.85114	5.51568
1	46	13	#NULL!	#NULL!	C15	0	#NULL!	#NULL!	#NULL!	#NULL!	#NULL!	#NULL!	#NULL!	#NULL!	0.465504	4.21038	0	0	0	0.132009	0.145904	0	3.98805	0	2.02182	69.4782	9.96318	6.17661	3.41833
1	55	13	#NULL!	#NULL!	C5	0	#NULL!	#NULL!	#NULL!	#NULL!	#NULL!	#NULL!	#NULL!	#NULL!	0	2.63722	0	0	0	0	0	0.147743	3.97429	0.576199	1.63256	73.8716	8.12588	5.44434	3.59016
1	57	4	1	0	R238	1	1.15	2.01	4.25	1.72	62.63	15.96	3.28	0	0	2.02707	0	0	0	0.18183	0	0.215503	3.95986	0	3.17867	67.3446	14.5532	4.2023	4.33699
1	60	13	#NULL!	#NULL!	C3	0	#NULL!	#NULL!	#NULL!	#NULL!	#NULL!	#NULL!	#NULL!	#NULL!	0	2.2794	0	0	0	0.165501	0	0	3.94945	0	1.48951	75.2276	7.03378	7.109	2.74581
0	50	13	#NULL!	#NULL!	C17	0	#NULL!	#NULL!	#NULL!	#NULL!	#NULL!	#NULL!	#NULL!	#NULL!	0	1.83812	0	0	0	0.121029	0	0	3.941	0	1.41452	75.643	6.67927	8.18457	2.17852
1	55	13	#NULL!	#NULL!	C8	0	#NULL!	#NULL!	#NULL!	#NULL!	#NULL!	#NULL!	#NULL!	#NULL!	0.0659389	2.32984	0	0	0	0	0	0.161184	3.86842	0	1.53125	73.2654	8.19108	7.64159	2.94527
1	62	1	1	0	R146	1	1.03	1.63	3.69	11	63.47	15.1	4.08	0	0	0	0	0	0	0	0	0	3.79078	2.36489	2.14231	69.5555	13.5772	4.72978	3.83947
1	48	13	#NULL!	#NULL!	C12	0	#NULL!	#NULL!	#NULL!	#NULL!	#NULL!	#NULL!	#NULL!	#NULL!	0	1.91885	0	0	0	0.159272	0	0	3.69359	0.644672	1.68373	75.8438	7.82708	5.28631	2.94274
1	59	13	#NULL!	#NULL!	C26	0	#NULL!	#NULL!	#NULL!	#NULL!	#NULL!	#NULL!	#NULL!	#NULL!	0	1.87218	0	0	0	0.143462	0	0	3.64393	0	1.97977	71.7309	10.1499	5.69543	4.78445
1	60	13	#NULL!	#NULL!	C32	0	#NULL!	#NULL!	#NULL!	#NULL!	#NULL!	#NULL!	#NULL!	#NULL!	0.302941	3.14763	0	0	0	0.147776	0	0.258608	3.5614	0	0	73.888	9.42072	6.09576	3.17718
1	39	13	#NULL!	#NULL!	C13	0	#NULL!	#NULL!	#NULL!	#NULL!	#NULL!	#NULL!	#NULL!	#NULL!	0	2.15558	0	0	0	0.139306	0	0.15397	3.52665	0.652541	1.79632	73.3192	9.9934	4.78041	3.48266
1	58	1	1	0	R256	1	1.26	1.79	7.18	17.56	56.58	12.45	3.18	0	0	2.9325	0	0	0	0.313972	0	0	3.46625	0	6.68132	62.7943	15.9623	3.57928	4.27002
1	79	2	0	3	16441	1	1.51	2.93	5.95	11.25	52.45	21.21	4.7	0	0	4.75096	0	0	0	0	0	0	3.44061	0	3.31801	76.6284	0	5.27969	6.58238
1	60	13	#NULL!	#NULL!	C16	0	#NULL!	#NULL!	#NULL!	#NULL!	#NULL!	#NULL!	#NULL!	#NULL!	0	2.01682	0	0	0	0	0	0	3.43501	0	2.19498	71.2657	12.2577	5.29504	3.53478
0	67	2	1	0	R38	1	0.9	1.26	5.24	13.73	55.86	18.51	4.5	0	0	1.63401	0	0	0	0	0	0	3.34306	0	0	83.3681	0	5.89412	5.76073
0	48	13	#NULL!	#NULL!	C2	0	#NULL!	#NULL!	#NULL!	#NULL!	#NULL!	#NULL!	#NULL!	#NULL!	0	1.8783	0	0	0	0	0	0	3.2909	0	1.2108	77.6156	6.65166	6.75256	2.60012
0	51	13	#NULL!	#NULL!	C18	0	#NULL!	#NULL!	#NULL!	#NULL!	#NULL!	#NULL!	#NULL!	#NULL!	0	1.00145	0	0	0	0	0	0	3.25989	0	4.44091	69.0655	12.1072	6.27806	3.84695
0	43	13	#NULL!	#NULL!	C24	0	#NULL!	#NULL!	#NULL!	#NULL!	#NULL!	#NULL!	#NULL!	#NULL!	0	2.09521	0	0	0	0	0	0	3.25757	0	2.05079	74.0357	10.1577	4.89376	3.50929
1	31	1	0	3	17066	1	3.22	3.8	6.93	11.67	39.56	28.4	6.43	0	0	2.38627	0	0	0	0	0	0	3.21761	0	3.42545	76.9764	0	7.5052	6.48911
1	40	1	1	1	G30	1	1.22	1.26	4.71	13.62	52.07	21.77	5.36	0	0	2.97865	0	0	0	0	0	0	3.19804	0	0	84.3811	0	4.1178	5.32445
0	54	13	#NULL!	#NULL!	C28	0	#NULL!	#NULL!	#NULL!	#NULL!	#NULL!	#NULL!	#NULL!	#NULL!	0	1.70898	0	0	0	0	0	0.181362	3.19475	0	2.49023	69.7545	13.0859	6.2221	3.36217
0	22	13	#NULL!	#NULL!	C25	0	#NULL!	#NULL!	#NULL!	#NULL!	#NULL!	#NULL!	#NULL!	#NULL!	0	1.88351	0	0	0	0.121029	0	0	3.18457	0	1.96672	75.643	9.16036	4.8941	3.14675
0	63	10	0	3	15861	1	1.76	5.97	7.94	10.18	46.96	20.59	6.59	0	0	1.49053	0	0	0	0	0	0	3.17579	0	0	74.9008	0	12.2013	8.23159
0	47	2	0	2	211795	1	1.09	2.83	4.97	11.15	48.71	24.4	6.84	0	0	0	0	0	0	0	0	0	3.14849	0	1.4448	83.5143	0	8.46835	3.42409
0	49	10	1	0	R306	1	5.57	6.19	5.95	11.23	47.94	18.19	4.1	0.85	0	1.83355	1.06632	0	0.455137	0.936281	0.754226	0	3.12094	0	3.49805	65.0195	14.7139	3.77763	4.82445
0	67	1	0	3	15912	1	0	2.15	3.93	10.87	59.84	18.31	4.9	0	0	2.23652	0	0	0	0	0	0	3.10759	0	1.75783	78.4745	0	7.93377	6.48984
0	39	13	#NULL!	#NULL!	C4	0	#NULL!	#NULL!	#NULL!	#NULL!	#NULL!	#NULL!	#NULL!	#NULL!	0	1.94992	0	0	0	0	0	0	3.03641	0	1.26637	71.9528	6.56929	8.65592	6.56929
1	64	1	1	1	G39	1	1.47	2.09	5.71	14.08	51.74	19.54	5.38	0	0	3.29378	0	0	0	0	0	1.17907	3.01232	0	7.04397	76.0688	0	4.70866	4.69344
1	52	13	#NULL!	#NULL!	C20	0	#NULL!	#NULL!	#NULL!	#NULL!	#NULL!	#NULL!	#NULL!	#NULL!	0	2.46249	0	0	0	0	0	0.201019	2.97222	0	1.84507	71.7927	10.374	6.92081	3.43169
1	47	13	#NULL!	#NULL!	C37	0	#NULL!	#NULL!	#NULL!	#NULL!	#NULL!	#NULL!	#NULL!	#NULL!	0	2.50104	0	0	0	0	0	0.240166	2.69151	0	3.04762	82.8157	0	3.87578	4.82816
0	19	13	#NULL!	#NULL!	C31	0	#NULL!	#NULL!	#NULL!	#NULL!	#NULL!	#NULL!	#NULL!	#NULL!	0	2.94934	0	0	0	0	0	0	2.66392	0	3.11583	79.2833	0	6.58051	5.40712
0	52	9	0	3	16990	1	0	5.15	5.88	11.11	48.68	23.01	6.16	0	0	2.96214	0	0	0	0	0	0	2.62949	0	1.89292	79.2016	0	8.78346	4.53033
1	49	1	1	0	R36	1	1.59	1.65	7.79	13.42	57.29	14.76	3.51	0	0	1.61433	0	0	0	0	0	0	2.62497	0	3.43214	67.8288	14.339	4.5581	5.60266
1	60	1	1	0	R182	1	1.28	1.62	5.21	11.74	60.14	16.54	3.48	0	0	4.12331	0	0	0	0.302842	0	0	2.61687	0	4.83771	77.6518	0	4.55816	5.9093
1	18	2	1	1	G3	1	1.54	2.23	4.73	11.47	49.15	24.08	6.79	0	0	4.36614	0	0	0	0	0	0	2.54309	1.5473	5.62237	76.599	0	3.46227	5.85982
1	62	1	1	2	205518	1	1.44	3.15	4.95	12.93	53.6	18.99	4.94	0	0	2.6609	0	0	0	0	0	0	2.52465	1.4106	2.9895	80.1475	0	5.6504	4.61649
1	55	1	1	0	R280	1	1.86	2.73	5.3	11.15	58.74	16.17	4.05	0	0	2.18457	0	0	0	0.194665	0	0	2.50901	0	2.45854	72.0981	11.9971	4.27541	4.28262
1	64	13	#NULL!	#NULL!	C11	0	#NULL!	#NULL!	#NULL!	#NULL!	#NULL!	#NULL!	#NULL!	#NULL!	0	2.1479	0	0	0	0	0	0.156076	2.48235	0	1.69454	74.3218	10.5388	5.16537	3.49313
0	58	2	0	3	15867	1	0.73	2.85	3.78	11.19	54.75	21.47	5.23	0	0	3.03243	0	0	0	0	0	0	2.41501	0	2.5635	78.1555	0	7.7374	6.09613
1	52	1	0	3	16496	1	1.29	3.06	4.29	10.71	57.04	19.45	4.17	0	0	2.51911	0	0	0	0	0	0	2.41449	0	3.29175	80.4829	0	5.77062	5.52113
1	63	13	#NULL!	#NULL!	C38	0	#NULL!	#NULL!	#NULL!	#NULL!	#NULL!	#NULL!	#NULL!	#NULL!	0	2.43844	0	0	0	0	0	0	2.39846	0	2.59034	79.9488	0	7.95491	4.66901
0	44	10	1	0	R22	1	0	0	4.24	11.6	59.28	19.77	5.11	0	0	6.02128	0	0	0	0	0	0	2.35461	3.69504	4.1844	70.922	0	6.50355	6.31915
0	56	1	1	1	G45	1	1.11	1.64	4.73	12.93	50.8	23.03	5.76	0	0	2.4051	0	0	0	0	0	0	2.35131	0	5.59398	76.8403	0	6.27785	6.53143
1	66	1	1	0	R273	1	0.9	0	4.21	13.72	57.52	19.08	4.57	0	0	3.0848	0	0	0	0	0	0	2.34795	2.16061	4.44611	62.4454	14.5935	4.59598	6.32571
0	25	13	#NULL!	#NULL!	C9	0	#NULL!	#NULL!	#NULL!	#NULL!	#NULL!	#NULL!	#NULL!	#NULL!	0	2.10053	0	0	0	0	0	0.180045	2.33308	0	1.70293	75.0188	10.1575	5.31133	3.1958
1	49	1	1	2	208269	1	1.04	2.92	5.72	11.64	55.7	17.68	5.29	0	0	1.36703	0	0	0	0	0	0	2.29263	0.676397	1.72303	71.1997	12.7305	5.10502	4.90566
0	27	4	1	0	R285	1	3.7	5.84	7.43	12.05	47.99	18.69	4.31	0	0	2.55369	0	0	0	1.29223	0	0	2.28909	0	4.38127	61.5347	17.3589	4.19666	6.39345
1	58	7	0	3	15870	1	0	0	5.55	16.83	50.59	21.48	5.55	0	0	3.43036	0	0	0	0	0	0	2.28453	0	7.50836	71.1693	0	7.55818	8.04925
0	52	13	#NULL!	#NULL!	C35	0	#NULL!	#NULL!	#NULL!	#NULL!	#NULL!	#NULL!	#NULL!	#NULL!	0	2.18176	0	0	0	0	0	0.18461	2.28245	0	2.12302	83.9137	0	7.8795	1.43492
1	60	4	1	0	R258	1	0	0	6.73	12.36	60.42	16.95	3.54	0	0	3.12642	0	0	0	0.435489	0	0	2.28144	0	3.57491	64.9984	16.4511	4.0624	5.06987
1	56	1	1	0	R289	1	1.25	3.3	5.4	13.92	56	15.71	3.63	0.79	0	2.34549	0	0	0	0.307069	0	0.222135	2.28015	0	3.70443	65.3339	16.5621	3.9527	5.29204
0	36	10	1	2	207916	1	1.47	1.99	6.14	12.68	47.5	23.65	6.58	0	0	2.178	0	0	0	0	0	0	2.25783	0	2.59992	57.0158	22.048	6.81339	7.08706
1	58	4	1	0	R241	1	0.84	1.08	3.6	11.08	59.27	20.22	3.91	0	0	2.39133	0	0	0	0.199278	0	0	2.2481	0.728609	3.5185	62.2743	16.3096	4.31561	8.0147
1	60	1	1	2	210193	1	0.92	1.13	4.28	11.15	53.54	23.16	5.82	0	0	1.73568	0	0	0	0	0	0	2.21824	0	1.65785	77.8331	0	7.61986	8.93524
0	70	2	0	2	211483	1	1.03	3.07	5.14	10.67	52.31	21.42	5.59	0.76	0	1.74002	0	0	0	0	0	0	2.1888	0	2.25179	78.734	0	9.38509	5.70034
0	39	8	1	0	R18	1	1.14	2.88	4.67	11.71	54.85	19.69	5.06	0	1.13919	8.35157	0	0	0	0	0	0	2.15013	0	0	75.4432	0	7.00868	5.9072
0	46	1	1	1	G18	1	1.38	4.16	5.93	13.01	50.08	20.32	5.1	0	0	3.18506	0	0	0	0	0	0	2.14953	0	4.02448	78.4498	0	6.07202	6.11909
0	52	7	0	3	15926	1	1.61	3.77	5.72	11.38	58.27	14.89	4.36	0	0	2.18188	0	0	0	0	0	0	2.07836	0	0	79.6305	0	10.9014	5.20784
1	54	1	1	0	R183	1	0.96	1.32	5.52	14.51	59.5	15.02	3.17	0	0	3.07947	0	0	0	0	0	0	2.06623	0	4.84768	66.2252	15.8543	3.64901	4.27815
0	26	13	#NULL!	#NULL!	C14	0	#NULL!	#NULL!	#NULL!	#NULL!	#NULL!	#NULL!	#NULL!	#NULL!	0	2.71224	0	0	0	0.0622708	0	0.103785	2.06186	0.491247	1.39763	69.1898	10.3024	7.57628	6.10254
1	63	1	1	2	209569	1	1.78	2.54	5.36	14.78	52.67	18.21	4.66	0	0	1.59883	0	0	0	0	0	0	2.05264	0	3.65147	69.8178	13.2305	4.22398	5.42484
0	42	2	0	3	16237	1	1.49	5.63	5.1	7.94	53.97	19.59	6.28	0	0	2.61023	0	0	0	0	0	0	2.04803	0	1.95165	80.3148	0	8.56959	4.50566
1	53	4	0	3	16960	1	1.04	5.1	4.91	9.89	59.74	15.72	3.61	0	0	2.06863	0	0	0	0	0	0	2.02758	0	2.33952	82.0883	0	6.879	4.59695
1	63	6	0	3	15929	1	1	6.25	5.31	8.52	52.81	19.46	5.61	1.05	0	0	0	0	0	0	0	0	2.00456	0	1.21415	81.4863	0	9.41982	5.87516
0	45	13	#NULL!	#NULL!	C19	0	#NULL!	#NULL!	#NULL!	#NULL!	#NULL!	#NULL!	#NULL!	#NULL!	0	2.05842	0	0	0	0.0756773	0	0.105948	1.99031	0	1.82382	75.6773	9.41426	4.76767	4.08657
0	54	4	1	1	G15	1	2.18	5.79	6.88	10.37	49.26	20.08	5.44	0	0	2.73909	0	0	0	0	0	0	1.98428	0	4.2876	77.815	0	5.99953	7.17454
1	59	4	1	0	R247	1	0	0	6.31	16.05	62.71	11.83	3.1	0	0	3.12019	0	0.140609	0	0.241045	0	0.241045	1.98192	0.689655	6.2002	66.9568	12.8088	3.73619	3.8835
1	35	13	#NULL!	#NULL!	C27	0	#NULL!	#NULL!	#NULL!	#NULL!	#NULL!	#NULL!	#NULL!	#NULL!	0	1.85061	0	0	0	0	0	0.14178	1.97	0	1.68644	74.6213	11.029	5.77569	2.92515
1	64	1	1	2	209395	1	0.69	1.62	4	12.02	57.34	19.19	4.74	0	0	1.80625	0	0	0	0	0	0	1.96825	0.664183	3.00502	80.9979	0	5.55646	6.00194
1	38	3	1	1	G28	1	1.46	5.02	4.66	9.28	47.58	23.84	6.76	1.39	0	1.95252	0	0	0	0	0	0	1.94442	0	1.91201	81.0176	0	6.87029	6.30317
1	62	1	1	2	209902	1	0	0	4.92	12.95	53.12	22.63	6.37	0	0	1.77097	0	0	0	0	0	0	1.94407	0	3.58855	66.5779	13.5153	6.19174	6.41145
0	59	1	1	2	209122	1	1.13	1.26	3.57	10.88	54.33	23.01	5.83	0	0	1.49216	0	0	0	0	0	0	1.93853	0	4.3298	63.7674	17.7592	4.06198	6.65094
0	26	13	#NULL!	#NULL!	C22	0	#NULL!	#NULL!	#NULL!	#NULL!	#NULL!	#NULL!	#NULL!	#NULL!	0	2.54899	0	0	0	0	0	0.116486	1.92545	0	1.81581	68.5213	11.4773	8.11978	5.47485
1	52	4	1	0	R268	1	0	0	5.72	15.62	59.54	15.49	3.63	0	0	2.78977	0	0	0	0	0	0.143944	1.9124	0	3.39297	68.5448	13.5033	4.8941	4.8187
0	51	2	0	2	211561	1	1.34	5.14	5.79	8.53	57.05	16.64	5.51	0	0	1.87192	0	0	0	0	0	0	1.90476	0	1.81445	82.1018	0	8.69458	3.61248
1	43	3	1	0	R172	1	1	0.85	5.46	11.02	59.26	18.1	4.32	0	0	2.67808	0	0	0	0.138045	0	0	1.89122	0.490061	2.30536	69.0226	12.2653	5.69437	5.51491
0	32	3	1	0	R34	1	1	2.05	4.33	14.38	54.42	18.99	4.83	0	0	4.24169	0	0	0	0	0	0	1.81787	0	0	86.5651	0	0	7.37535
1	62	8	1	1	G75	1	1.05	1.14	4.8	14.36	48.72	23.76	6.17	0	0	2.68199	0	0	0	0	0	0	1.79551	1.50252	7.31726	75.1258	0	5.13861	6.43828
1	60	13	#NULL!	#NULL!	C10	0	#NULL!	#NULL!	#NULL!	#NULL!	#NULL!	#NULL!	#NULL!	#NULL!	0	2.62735	0	0	0	0	0	0	1.78806	0	1.28448	72.982	9.69202	7.78718	3.83886
1	65	8	1	0	R246	1	0	0	4.68	13.91	61.91	14.65	4.85	0	0	2.19977	0	0	0	0	0	0	1.76779	0.299063	3.63528	66.4584	16.9868	3.86788	4.78501
0	58	1	1	0	R257	1	1.23	0	4.58	11.34	59.94	18.21	4.71	0	0	2.55456	0	0	0	0	0	0	1.74851	0	4.22247	62.004	18.3718	4.6627	6.43601
1	47	3	1	0	R296	1	2.59	4.43	6.01	10.95	53.12	18.67	4.23	0	0	2.88667	0	0	0	0	0	0	1.74667	0	3.22	66.6667	15.9533	4.18	5.34667
1	60	1	1	2	208590	1	1.04	1.89	5.63	11.14	54.01	20.54	5.76	0	0	1.48733	0	0	0	0	0	0	1.73216	0	2.93794	61.207	21.5877	4.29673	6.75113
0	52	3	1	1	G2	1	1.49	4.86	6.97	11.04	44.63	23.51	7.49	0	0	3.61567	0	0	0	0	0	0	1.72654	0	2.55497	77.4234	0	6.19387	8.4856
1	22	13	#NULL!	#NULL!	C21	0	#NULL!	#NULL!	#NULL!	#NULL!	#NULL!	#NULL!	#NULL!	#NULL!	0	3.32209	0	0	0	0	0	0.150678	1.70768	0	1.90141	71.7515	11.5663	4.89345	4.7069
0	59	1	1	0	R227	1	1.16	1.21	4.3	12.42	62.47	15.48	2.96	0	0	3.32422	0	0	0	0.197038	0	0	1.70343	0.578402	3.86449	63.5607	17.1677	4.06153	5.54249
0	65	13	#NULL!	#NULL!	C39	0	#NULL!	#NULL!	#NULL!	#NULL!	#NULL!	#NULL!	#NULL!	#NULL!	0	1.15292	0	0	0	0	0	0	1.7027	0	3.55484	53.376	30.9741	5.48706	3.75234
0	35	2	0	3	14333	1	1.8	7.63	5.69	7.52	50.22	20.43	6.7	0	0	3.15453	0	0	0	0	0	0	1.70083	0	0	72.685	0	12.9888	9.47085
0	31	2	0	3	16221	1	1.18	5.08	4.89	7.53	56.96	18.68	5.7	0	0	2.58558	0	0	0	0	0	0	1.68345	0	1.55457	80.5477	0	11.2606	2.3681
0	22	8	1	1	G1	1	1.4	5.71	6.9	7.68	48.11	23.84	6.36	0	0	2.75999	0	0	0	0	0	0	1.66209	0	0	76.2428	4.1781	8.81366	6.3434
0	56	1	1	1	G11	1	0	0	5.29	11.6	52.02	21.81	7.73	1.56	0	3.33517	0	0	0	0	0	0	1.65102	0	1.93816	55.2181	21.3473	6.88018	9.63004
1	54	4	1	0	R283	1	1.9	2.35	4.66	11.27	59.57	16.55	3.7	0	0	2.7373	0	0	0	0.34046	0	0.265559	1.62059	0	3.79954	68.0921	14.061	3.97658	5.1069
1	67	10	1	0	R264	1	0	0	5.09	11.35	61.56	17.13	4.85	0	0	2.80017	0	0	0	0.141423	0	0.169707	1.61222	0	2.43954	70.7114	12.1058	5.04172	4.97808
0	61	4	1	0	R276	1	1.82	2.11	6.47	14.23	54.08	17.1	4.19	0	0	2.79195	0	0	0	0	0	0	1.60403	0	4.02685	67.1141	12.5034	5.11409	6.84564
1	28	10	0	3	16053	1	0	0	3.05	11.69	56.18	22.75	6.33	0	0	1.55237	0	0	0	0	0	0	1.60038	0	0	80.0192	0	11.4908	5.33728
1	44	13	#NULL!	#NULL!	C6	0	#NULL!	#NULL!	#NULL!	#NULL!	#NULL!	#NULL!	#NULL!	#NULL!	0	2.08568	0	0	0	0	0	0.183202	1.5854	0.676437	1.59245	70.4622	13.2399	4.68574	5.48901
0	58	2	0	3	17144	1	2.69	2.81	3.23	6.32	64.85	16.03	4.81	4.05	0	1.85791	0	0	0	0	0	0	1.57747	1.53657	1.95723	58.4249	25.3097	5.24655	4.08974
0	62	2	0	3	16370	1	1.43	5.65	5.2	7.64	55.61	18.78	5.11	0.58	0	2.79483	0	0	0	0	0	0	1.57572	0	0	82.9325	0	6.28628	6.41068
1	64	10	1	0	R293	1	0.89	1.57	4.25	11.55	61.56	16.28	3.89	0	0	2.34929	0	0	0	0.227351	0	0.130899	1.57079	0.516707	2.93489	68.8942	13.2966	4.36101	5.71822
1	47	1	1	0	R219	1	1.23	2.02	5.08	13.54	59.83	14.54	3.75	0	0	3.49235	0	0	0	0.129107	0	0	1.5622	0.645536	3.65373	64.5536	15.8285	4.60267	5.53224
1	63	1	1	0	R290	1	1.25	1.31	5.19	12.68	62.05	13.94	3.59	0	0	2.53672	0	0	0	0.284734	0	0	1.54015	0.556526	4.40691	64.7124	16.2622	3.79862	5.90177
1	53	1	0	3	16059	1	1.78	3.74	8.43	9.71	50.85	20.73	4.57	0	0	5.54299	0	0	0	0	0	0	1.53846	0	1.51584	75.4148	0	8.29563	7.69231
1	55	3	1	1	G32	1	1.43	3.96	5.23	10.72	48.18	23.38	7.1	0	0	2.8502	0	0	0	0	0	0	1.53846	0.979757	2.35628	80.9717	0	4.17004	7.1336
1	62	1	0	3	15824	1	1.09	1.31	5.03	12.82	55.75	19.25	4.74	0	0	2.55193	0	0	0	0	0	0	1.52077	0	4.11721	74.184	0	8.93917	8.68694
1	19	8	1	2	207124	1	1.53	2.07	5.14	11.49	53.52	20.49	5.15	0.61	0	2.04282	0	0	0	0	0	0	1.49713	0	2.78439	69.9594	13.2853	4.33049	6.10046
0	54	2	1	1	G33	1	1.44	2.47	6.81	11.81	45.76	25.55	6.17	0	0	2.39657	0	0	0	0	0	0	1.48166	0	2.38847	80.9651	0	6.06429	6.70391
1	68	1	1	0	R308	1	1.08	3.03	4.55	10.63	55.3	20.65	4.31	0.44	0	2.31696	0	0	0	0	0	0	1.46961	0	3.01205	66.1989	16.4107	4.18377	6.40805
1	47	1	1	2	208050	1	1.07	1.65	3.91	11.02	52.71	24.15	5.48	0	0	1.49886	0	0	0	0	0	0	1.45853	0	3.56903	67.2133	14.2492	4.92002	7.09101
0	21	13	#NULL!	#NULL!	C30	0	#NULL!	#NULL!	#NULL!	#NULL!	#NULL!	#NULL!	#NULL!	#NULL!	0	2.4619	0	0	0	0	0	0	1.37232	0	1.98607	68.9608	13.8818	6.75126	4.58589
1	67	13	#NULL!	#NULL!	C33	0	#NULL!	#NULL!	#NULL!	#NULL!	#NULL!	#NULL!	#NULL!	#NULL!	0	1.90957	0	0	0	0	0	0	1.3708	2.95983	2.6393	68.1989	14.7173	4.02373	4.18059
0	56	3	1	0	R55	1	1.05	2.16	5.09	11.21	51.11	20.89	6.96	1.54	0	2.05032	0	0	0	0	0	0	1.3599	2.7878	3.08594	52.304	29.5204	4.97934	3.91234
1	45	3	1	0	R213	1	0.65	2.48	4.79	11.63	47.65	23.65	7.69	1.47	0	2.47098	0	0	0	0	0	0	1.33533	1.00462	1.89068	62.3986	15.7494	7.25696	7.89342
0	59	8	1	0	R318	1	1.87	3.66	6.17	12.43	55.7	16.37	3.8	0	0	2.66927	0	0	0	0	0	0	1.3151	0	3.56771	65.1042	17.7669	3.79557	5.78125
0	61	4	1	0	R159	1	0.97	1.3	4.7	11.57	58.72	18.04	4.7	0	0	2.06468	0	0	0	0	0	0	1.30964	0	2.499	66.8181	14.7601	7.05599	5.49245
1	53	1	1	0	R271	1	0	0	4.54	15.9	57.87	17.47	4.23	0	0	2.27756	0	0	0	0	0	0.285525	1.30146	0	5.88977	66.4011	14.1965	4.59495	5.05312
0	39	2	0	2	213253	1	0.78	1.37	3.7	10.91	59.14	19.41	4.32	0.36	0	0	0	0	0	0	0	0	1.2986	0	2.27254	81.1622	0	9.53656	5.73005
1	63	13	#NULL!	#NULL!	C40	0	#NULL!	#NULL!	#NULL!	#NULL!	#NULL!	#NULL!	#NULL!	#NULL!	0	1.72736	0	0	0	0	0	0	1.29552	0	3.68984	47.9823	37.0712	3.51711	4.71666
1	57	3	1	0	R299	1	1.31	1.42	5.39	17.45	54.28	15.32	3.84	0.98	0	3.26802	0	0	0	0.22134	0	0	1.28898	0	5.33819	65.0999	14.3741	5.05175	5.35772
0	41	13	#NULL!	#NULL!	C29	0	#NULL!	#NULL!	#NULL!	#NULL!	#NULL!	#NULL!	#NULL!	#NULL!	0	1.97943	0	0	0	0	0	0	1.22739	0	1.90848	70.9471	13.3877	6.93154	3.6183
0	43	3	1	1	G31	1	1	6.01	6.48	8.1	49.39	22.12	6.92	0	0	2.3036	0	0	0	0	0	0	1.14758	0	1.51886	84.3811	0	6.33702	4.31187
0	66	10	1	0	R265	1	1.23	1.54	5.69	14.49	57.86	15.37	3.81	0	0	2.66381	0	0	0	0.166055	0	0	1.13471	0.47741	3.59787	69.1898	11.9006	5.08545	5.78427
1	48	1	1	0	R236	1	2.63	2.07	4.98	11.66	55.09	19.37	4.19	0	0	2.45763	0	0	0	0	0	0	1.12125	0.821382	4.02216	65.189	15.0717	5.2086	6.10821
0	62	2	0	3	16355	1	2.05	6.41	5.95	7.89	52.23	19.04	5.68	0.75	0	3.38442	0	0	0	0	0	0	1.09702	0	1.52494	77.8028	0	10.0132	6.17755
1	62	1	1	2	208650	1	1.35	1.41	4.37	11.28	55.51	20.95	5.12	0	0	1.26853	0	0	0	0	0	0	1.09036	0	2.37315	71.2657	13.9039	4.55388	5.54447
1	65	1	1	2	207838	1	0.95	2.73	4.9	12.22	54.18	20.02	5	0	0	1.63934	0	0	0	0	0	0	0.969035	0	2.22951	72.8597	11.8543	5.36976	5.07832
1	61	1	1	0	R237	1	0	0	3.12	12.13	58.57	20.81	5.38	0	0	2.13288	0	0	0	0	0	0	0.880836	0.377501	3.92601	62.9168	15.6222	6.07147	8.07223
1	51	2	0	3	16354	1	6.38	5.03	4.12	6.7	54.65	12.89	3.77	0	0	2.8032	0	0	0	0	0	0	0.678326	0	2.01046	81.7261	0	7.91925	4.8627
0	59	1	0	3	16440	1	0.52	1.17	3.77	13.72	42.79	29.63	6.7	1.7	0	3.94368	0	0	0	0	0	0	0.632138	0	6.46505	71.8339	0	9.23784	7.88736
0	64	11	1	2	210118	1	0.62	1.64	3.53	10.96	55.72	21.53	6	0	0	1.72724	0	0	0	0	0	0	0	0	1.60287	69.0894	13.5139	6.8813	7.1853
0	56	0	1	0	R165	1	0.99	1.48	4.48	18.04	53	18.24	3.78	0	0	1.21759	0	0	0	0	0	0	0	0	4.0674	65.8155	12.6761	7.69383	8.52968
1	21	5	0	3	12641	1	0	5.01	3.24	5.69	57.36	23.9	4.8	0	0	2.33604	0	0	0	0	0	0	0	0	1.8862	78.9204	0	9.65196	7.20543
1	49	6	0	3	15683	1	0	0	5.12	14.38	53.59	20.72	6.18	0	0	5.00258	0	0	0	0	0	0	0	0	2.68179	73.6757	0	10.5062	8.1338
1	38	6	0	3	15949	1	0	0	4.78	11.02	53.92	22.39	7.88	0	0	1.40639	0	0	0	0	0	0	0	0	2.27624	81.2942	0	8.74726	6.27591
1	48	1	1	2	208563	1	1.26	1.87	5.2	12.4	53.85	19.91	4.86	0.64	0	1.82377	0	0	0	0	0	0	0	0	2.11749	68.306	12.179	7.37705	8.19672
1	62	1	1	2	209746	1	0.42	1.03	4.24	13.77	51.86	22.07	5.91	0.7	0	0	0	0	0	0	0	0	0	0	2.51544	64.3335	17.3379	7.07025	8.74292
1	38	3	1	0	R137	1	2.02	1.75	5.19	12.34	56.02	17.53	5.14	0	0	1.0953	0	0	0	0	0	0	0	0	3.58103	65.5867	17.492	5.20102	7.04401

## Sheet: Variable information
Variable Information
Variable	Position	Label	Measurement Level	Role	Column Width	Alignment	Print Format	Write Format
Gender	1	Gender	Nominal	Input	9	Left	F8	F8
Age_at_sample_date	2	Age at sample taking	Scale	Input	9	Left	F40	F40
Primary_diagnosis	3	Primary disease	Nominal	Input	17	Left	F40	F40
Cohort	4	Cohort	Nominal	Input	10	Left	F1	F1
Centre_of_origine	5	origin of sample	Nominal	Input	10	Left	F40	F40
SampleID	6	<none>	Nominal	Input	11	Left	A64	A64
Abnormal	7	abnormal TIEF pattern yes = 1 no = 0	Nominal	Input	10	Left	F1	F1
TIEF_asialo	8	a-sialo	Scale	Input	7	Left	F8.2	F8.2
TIEF_monosialo	9	mono-sialo	Scale	Input	7	Left	F8.2	F8.2
TIEF_disialo	10	di-sialo	Scale	Input	7	Left	F7.2	F7.2
TIEF_trisialo	11	tri-sialo	Scale	Input	7	Left	F8.2	F8.2
TIEF_tetrasialo	12	tetra-sialo	Scale	Input	7	Left	F8.2	F8.2
TIEF_pentasialo	13	penta-sialo	Scale	Input	7	Left	F8.2	F8.2
TIEF_hexasialo	14	hexa-sialo	Scale	Input	7	Left	F8.2	F8.2
TIEF_heptasialo	15	hepta-sialo	Scale	Input	7	Left	F8.2	F8.2
QTOF_75140	16	75140	Scale	Input	14	Left	F11.2	F11.2
QTOF_77350	17	77350	Scale	Input	14	Left	F11.2	F11.2
QTOF_78815	18	78815	Scale	Input	14	Left	F11.2	F11.2
QTOF_78900	19	78900	Scale	Input	14	Left	F11.2	F11.2
QTOF_78976	20	78976	Scale	Input	14	Left	F11.2	F11.2
QTOF_79062	21	79062	Scale	Input	14	Left	F11.2	F11.2
QTOF_79105	22	79105	Scale	Input	14	Left	F11.2	F11.2
QTOF_79223	23	79223	Scale	Input	14	Left	F11.2	F11.2
QTOF_79266	24	79266	Scale	Input	14	Left	F11.2	F11.2
QTOF_79384	25	79384	Scale	Input	14	Left	F11.2	F11.2
QTOF_79412	26	79412	Scale	Input	14	Left	F11.2	F11.2
QTOF_79556	27	79556	Scale	Input	14	Left	F11.2	F11.2
QTOF_79702	28	79702	Scale	Input	14	Left	F11.2	F11.2
QTOF_80211	29	80211	Scale	Input	14	Left	F11.2	F11.2
QTOF_80357	30	80357	Scale	Input	14	Left	F11.2	F11.2
QTOF_79266_79412	31	<none>	Scale	Input	11	Right	F8.2	F8.2
QTOF_80211_80357	32	<none>	Scale	Input	18	Right	F8.2	F8.2
Variables in the working file

## Sheet: Variable values
Variable Values
Value		Label
Gender	0	female
	1	male
Primary_diagnosis	0	Acute liver failure
	1	Alcoholic liver disease
	2	Auto-immune hepatitis
	3	Cholestatic disease
	4	Cryptogenic cirrhosis
	5	Gilbert
	6	HCV
	7	HBV
	8	Metabolic disease
	9	NASH
	10	Other
	11	Unknown
	12	DILI
	13	healthy control
Cohort	0	nonESLD
	1	ESLD
Centre_of_origine	0	Rotterdam
	1	Groningen
	2	Leiden
	3	Nijmegen
	4	Sanquin
Abnormal	0	no
	1	yes
